# Supplementary material for: Whole Genome Sequencing, Focused Assays and Functional Studies Increasing Understanding in Cryptic Inherited Retinal Dystrophies
Source: Int J Mol Sci. 2022 Mar 31;23(7):3905. doi: 10.3390/ijms23073905 (PMC8999823; doi:10.3390/ijms23073905)
Supplement: Supplementary file 1 [file ijms-23-03905-s001.zip]

Archive with 1 entries (1 files):
- ijms-1613960-supplementary.pdf
